# Supplementary material for: Pooled Antibiotic Susceptibility Testing Performs Within CLSI Standards for Validation When Measured Against Broth Microdilution and Disk Diffusion Antibiotic Susceptibility Testing of Cultured Isolates
Source: Antibiotics (Basel). 2024 Dec 14;13(12):1214. doi: 10.3390/antibiotics13121214 (PMC11672409; doi:10.3390/antibiotics13121214)
Supplement: Supplementary file 1 [file antibiotics-13-01214-s001.zip]

Archive with 1 entries (1 files):
- antibiotics-3333361-supplementary.pdf
